# Supplementary material for: TRPA1–FGFR2 binding event is a regulatory oncogenic driver modulated by miRNA-142-3p
Source: Nat Commun. 2017 Oct 16;8:947. doi: 10.1038/s41467-017-00983-w (PMC5643494; doi:10.1038/s41467-017-00983-w)
Supplement: Supplementary file 3 — Supplementary Data 1 [file 41467_2017_983_MOESM3_ESM.xlsx]

## Sheet: Sheet1
Barcode	Gender	Age at diagnosis	Stage	Smoking(1=life lasting non-smoker, 2 and up any other type)	OS Status (0=LIVING, 1=DEAD)	OS Months	TRPA1	miR-148a-3p	miR-142-3p
TCGA-05-4384	MALE	66	Stage IIIA	3	0	13.99	0.687867	15.1043	9.75313
TCGA-05-4390	FEMALE	58	Stage IB	4	0	36.99	3.71532	15.8806	10.225
TCGA-05-4396	MALE	76	Stage IIIB	3	1	9.95	3.33597	16.2324	8.02613
TCGA-05-4405	FEMALE	74	Stage IB	4	0	20.04	1.86809	15.6257	8.7771
TCGA-05-4410	MALE	62	Stage IB	4	0	0	2.0208	15.6722	10.7457
TCGA-05-4415	MALE	57	Stage IIIB	4	1	2.99	1.68805	13.3266	9.5007
TCGA-05-4417	FEMALE	51	Stage IB	4	0	14.95	3.56786	15.6412	10.3588
TCGA-05-4424	MALE	70	Stage IIB	4	0	29.99	0	13.2405	9.10525
TCGA-05-4425	FEMALE	70	Stage IV	3	0	21.98	2.61228	15.5721	11.511
TCGA-05-4427	FEMALE	65	Stage IIB	4	0	25.99	2.4871	13.5592	9.1367
TCGA-05-4433	MALE	82	Stage IB	3	0	23.98	3.21171	14.4042	9.76634
TCGA-05-5423	MALE	65	Stage IIB	3	0	4.96	0.792939	16.2655	11.6484
TCGA-05-5425	MALE	68	Stage IIB	3	0	28.98	2.31014	15.7846	12.5166
TCGA-05-5428	MALE	57	Stage IIA	3	0	22.01	2.83925	13.3593	10.6773
TCGA-05-5429	MALE	60	Stage IIIA	1	1	9.03	2.04422	15.3003	10.1658
TCGA-05-5715	FEMALE	69	Stage IB	1	0	2.04	0.832525	15.9623	10.0243
TCGA-35-5375	MALE	61	Stage IIIA	4	0	8.67	2.73079	15.8759	11.2361
TCGA-38-4631	FEMALE	72	Stage IB	4	1	11.63	3.9919	15.9795	10.9021
TCGA-38-4632	MALE	42	Stage IV	4	1	44.58	0	14.3717	11.3426
TCGA-38-6178	FEMALE	70	Stage IIIA	1	0	14.72	2.04268	15.1035	10.1617
TCGA-38-7271	FEMALE	72	Stage IA	4	1	26.28	2.01336	15.2139	10.9216
TCGA-38-A44F	MALE	80	Stage IB	3	0	4.37	0.6515	15.0414	11.1315
TCGA-44-5643	MALE	53	Stage IIIA	2	0	33.28	0.644687	14.6706	11.7579
TCGA-44-5644	FEMALE	51	Stage IB	2	0	28.35	2.65992	14.5072	8.05929
TCGA-44-6145	FEMALE	62	Stage IA	4	0	19.55	5.04229	15.2926	10.992
TCGA-44-6148	MALE	60	Stage IA	3	0	23.13	2.40204	15.744	9.49689
TCGA-44-6774	FEMALE	56	Stage IIIA	2	0	21.62	5.1932	14.2362	9.33332
TCGA-44-6776	FEMALE	60	Stage IA	4	0	85.94	0	14.8239	7.52501
TCGA-44-6777	FEMALE	85	Stage IB	4	1	32.42	3.87807	14.8833	9.17145
TCGA-44-6778	MALE	59	Stage IA	4	0	61.24	3.77509	14.5619	10.0803
TCGA-44-6779	FEMALE	50	Stage IIB	4	1	16.43	5.32379	13.11	9.80216
TCGA-44-7659	MALE	70	Stage IA	2	0	22.7	0	15.1849	9.64473
TCGA-44-7660	MALE	72	Stage IB	2	0	19.45	5.65979	14.7798	9.52153
TCGA-44-7661	FEMALE	69	Stage IB	3	1	18.3	2.04369	13.2993	10.5629
TCGA-44-7662	MALE	61	Stage IB	2	0	7.16	5.80864	14.2178	9.63387
TCGA-44-7667	FEMALE	49	Stage IIB	2	0	36.04	2.80589	14.3013	9.85533
TCGA-44-7669	MALE	59	Stage IIA	2	1	18.86	8.17886	14.0456	10.8849
TCGA-44-7670	FEMALE	47	Stage IIA	2	0	28.98	2.33445	14.5389	10.4966
TCGA-44-7671	MALE	64	Stage IB	3	0	29.2	0.395173	14.19	8.17555
TCGA-44-7672	FEMALE	52	Stage IA	2	0	23.62	4.49956	15.8027	11.0942
TCGA-44-8117	FEMALE	54	Stage IB	4	0	12.65	3.92257	14.718	11.2814
TCGA-44-8119	MALE	73	Stage IIB	2	0	9.36	2.38308	15.3115	10.4199
TCGA-44-8120	MALE	58	Stage IB	5	0	8.54	1.8294	14.277	11.4837
TCGA-44-A479	FEMALE	73	Stage IB	4	0	15.97	3.81284	16.2063	12.3985
TCGA-44-A47A	FEMALE	78	Stage IB	4	0	15.31	1.852	16.4714	12.4369
TCGA-44-A47B	MALE	79	Stage IB	3	0	9.43	1.22866	12.8326	10.2698
TCGA-44-A47G	FEMALE	73	Stage IA	4	0	11.53	1.72312	15.3505	11.9612
TCGA-44-A4SS	MALE	73	Stage IA	4	0	13.63	3.89578	13.5738	12.0211
TCGA-44-A4SU	FEMALE	67	Stage IA	4	1	13.44	1.52517	15.8583	10.8396
TCGA-49-4487	FEMALE	72	Stage IA	4	1	28.09	3.23643	15.7886	11.2723
TCGA-49-4488	FEMALE	74	Stage IA	3	1	28.55	1.97644	14.9559	11.788
TCGA-49-4490	FEMALE	45	Stage IIIA	3	1	12.65	0.953153	14.2587	9.66893
TCGA-49-4512	FEMALE	69	Stage IIIA	1	1	29.73	2.67367	14.8316	9.42009
TCGA-49-4514	FEMALE	79	Stage IA	3	0	55.85	3.45238	15.8528	11.1751
TCGA-49-6742	MALE	70	Stage IIA	3	1	16.03	0	13.7112	9.05513
TCGA-49-6743	FEMALE	81	Stage IIIA	4	0	53.25	5.04496	14.7426	9.7915
TCGA-49-6744	FEMALE	64	Stage IIA	4	0	55.29	2.35304	14.9617	9.28547
TCGA-49-6745	MALE	82	Stage IIIA	4	0	17.15	1.30696	13.474	9.47431
TCGA-49-6761	FEMALE	68	Stage IIIA	4	0	11.63	1.98907	16.3956	12.6703
TCGA-49-6767	FEMALE	46	Stage IIB	2	0	22.24	1.75142	12.7108	10.7698
TCGA-49-AAQV	FEMALE	63	Stage II	1	1	22.24	1.7208	15.4117	11.2658
TCGA-49-AAR0	MALE	57	Stage IA	2	0	156.54	3.68918	15.1638	11.9035
TCGA-49-AAR2	MALE	64	Stage IB	4	0	73.06	2.96453	16.6556	11.3481
TCGA-49-AAR3	MALE	69	Stage IIB	NA	0	62.19	3.99134	16.9432	12.5903
TCGA-49-AAR4	MALE	51	Stage IIIA	2	1	28.88	2.98836	15.8746	12.2732
TCGA-49-AAR9	MALE	61	Stage IIB	2	1	8.54	2.35904	12.8758	9.68961
TCGA-49-AARE	FEMALE	51	Stage IA	4	1	40.37	2.06564	15.1799	11.4519
TCGA-49-AARN	FEMALE	56	Stage IA	5	1	37.29	2.94793	16.1123	11.3378
TCGA-49-AARO	FEMALE	39	Stage IA	2	0	123.49	2.33219	15.1568	11.765
TCGA-49-AARQ	FEMALE	41	Stage I	4	0	221.16	0.674009	16.7534	12.5468
TCGA-49-AARR	MALE	68	Stage IA	3	0	163.99	1.83871	16.2901	11.668
TCGA-4B-A93V	FEMALE	52	Stage IA	4	1	9.86	2.12687	15.6838	11.6066
TCGA-50-5044	FEMALE	72	Stage IIIB	NA	1	20.5	3.36656	15.1322	9.88615
TCGA-50-5045	FEMALE	57	Stage IA	NA	1	71.42	3.10672	16.2793	11.9276
TCGA-50-5049	MALE	70	Stage IA	NA	0	101.64	4.58073	16.1856	12.9813
TCGA-50-5051	FEMALE	42	Stage IIIA	4	1	15.7	0.827494	14.5319	9.21485
TCGA-50-5055	FEMALE	79	Stage IIA	NA	1	60.12	0.878843	16.2545	13.237
TCGA-50-5066	MALE	72	Stage IB	1	0	47.37	6.96888	16.3686	12.5491
TCGA-50-5068	FEMALE	59	Stage IIB	NA	1	49.24	2.4086	15.464	12.8041
TCGA-50-5930	MALE	47	Stage IIIA	NA	1	9.26	3.18604	16.3838	11.8291
TCGA-50-5931	FEMALE	75	Stage IB	4	1	14.26	6.93563	14.4933	9.60635
TCGA-50-5932	MALE	75	Stage IIB	NA	1	40.57	0	13.3952	9.19393
TCGA-50-5933	MALE	72	Stage IIIB	NA	1	78.61	6.14784	13.9623	10.0404
TCGA-50-5935	FEMALE	86	Stage IA	NA	1	21.45	2.06461	15.241	10.9764
TCGA-50-5936	MALE	58	Stage IIIA	NA	1	8.44	3.58074	14.8092	9.58929
TCGA-50-5939	MALE	85	Stage IB	3	1	15.11	5.09072	15.3905	9.50513
TCGA-50-5941	FEMALE	55	Stage IIIA	2	0	48.42	3.85HCC-445297	15.9011	11.344
TCGA-50-5942	FEMALE	67	Stage IA	4	0	60.68	1.18815	16.2312	9.07057
TCGA-50-5944	FEMALE	69	Stage IA	NA	0	57.49	0.692338	15.4843	7.85666
TCGA-50-5946	MALE	62	Stage IA	4	0	53.12	2.95505	15.5608	10.847
TCGA-50-6590	FEMALE	72	Stage IB	4	1	42.31	4.29102	16.2163	11.5548
TCGA-50-6591	FEMALE	63	Stage IV	1	1	3.91	7.5334	14.0173	8.38466
TCGA-50-6592	FEMALE	71	Stage IB	4	1	25.53	5.65435	15.0018	11.8693
TCGA-50-6593	FEMALE	49	Stage IIIA	4	1	11.04	2.75977	14.185	9.59783
TCGA-50-6594	FEMALE	79	Stage IIIA	4	1	12.16	4.18173	16.204	10.72
TCGA-50-6595	FEMALE	74	Stage IIIA	3	1	6.21	5.09712	12.9035	9.45178
TCGA-50-6597	FEMALE	79	Stage IB	1	1	41.66	0	14.5568	10.1559
TCGA-50-6673	FEMALE	84	Stage I	1	1	0.72	1.71242	16.9938	11.3106
TCGA-50-7109	MALE	60	Stage IA	2	1	10.12	0.68724	14.7086	10.1321
TCGA-50-8457	FEMALE	63	Stage IA	4	0	36.96	0.53436	15.9579	10.8666
TCGA-50-8459	MALE	68	Stage IIB	2	0	36.76	2.12519	15.076	11.1099
TCGA-50-8460	MALE	74	Stage IA	NA	0	27.23	1.51536	16.7388	9.66933
TCGA-53-7624	FEMALE	40	Stage IV	2	1	34.26	4.91986	14.4204	10.0212
TCGA-53-7626	FEMALE	76	Stage IIA	4	1	30.52	1.58511	14.6558	9.78904
TCGA-53-7813	FEMALE	51	Stage IIIB	4	0	13.93	3.35751	16.1862	10.192
TCGA-53-A4EZ	MALE	63	Stage IIA	3	0	35.18	1.12453	15.0221	10.7408
TCGA-55-5899	MALE	58	Stage IA	2	0	30.55	5.42378	16.8275	10.6646
TCGA-55-6543	FEMALE	60	Stage IA	4	0	14.29	1.6914	16.3369	10.0399
TCGA-55-6642	MALE	63	Stage IB	2	0	80.45	4.45746	15.7162	9.30341
TCGA-55-6712	MALE	71	Stage IIA	4	1	5.62	2.19692	14.7118	9.7254
TCGA-55-6968	MALE	61	Stage IV	2	1	42.48	5.69141	16.2601	12.6409
TCGA-55-6969	MALE	52	Stage IB	4	0	40.7	6.57548	17.4348	13.5653
TCGA-55-6970	FEMALE	67	Stage IIIA	4	1	15.24	0.973575	16.2007	12.7396
TCGA-55-6971	FEMALE	59	Stage IB	4	0	45.99	3.65726	16.9913	13.1965
TCGA-55-6972	MALE	72	Stage IB	2	1	53.61	0	16.9647	10.9326
TCGA-55-6978	MALE	81	Stage IIA	1	1	5.78	4.8297	15.45760HCC-44	12.9822
TCGA-55-6979	FEMALE	59	Stage IIB	3	1	7.79	2.876212HCC-44	16.9885	12.9568
TCGA-55-6980	MALE	56	Stage IA	1	0	69.28	0	15.9382	12.4082
TCGA-55-6981	FEMALE	53	Stage IIIA	3	1	45.3	0	15.8114	11.567
TCGA-55-6982	FEMALE	79	Stage IIB	1	1	32.69	4.5434	16.6036	12.3691
TCGA-55-6983	MALE	81	Stage IIB	4	0	92.74	0.773321	15.8336	12.3674
TCGA-55-6984	FEMALE	71	Stage IIB	NA	1	24.97	1.90389	15.6997	12.5967
TCGA-55-6985	FEMALE	58	Stage IB	4	0	40.51	1.31759	16.0244	12.5715
TCGA-55-6986	FEMALE	74	Stage IB	1	0	107.13	1.29484	16.4533	12.8284
TCGA-55-6987	MALE	77	Stage IA	4	0	70.2	2.39366	17.6208	14.2514
TCGA-55-7227	MALE	77	Stage IIIA	3	1	31.27	1.61979	13.5843	8.91685
TCGA-55-7281	FEMALE	70	Stage IA	4	0	28.65	2.61546	14.3998	9.21295
TCGA-55-7283	FEMALE	76	Stage IIIA	3	0	20.01	0	13.8881	8.85768
TCGA-55-7284	MALE	74	Stage IIB	3	1	7.98	1.67681	14.9473	10.1914
TCGA-55-7570	MALE	60	Stage IA	2	0	27.07	2.42151	15.4569	10.3889
TCGA-55-7573	FEMALE	72	Stage IA	3	0	16	1.37923	15.7872	10.0714
TCGA-55-7574	FEMALE	64	Stage IB	4	1	32.69	2.31296	14.9943	10.6938
TCGA-55-7576	MALE	54	Stage IB	2	0	22.01	1.78404	13.3576	9.86699
TCGA-55-7724	FEMALE	76	Stage IB	4	0	23.16	1.00144	14.5134	10.2981
TCGA-55-7725	FEMALE	68	Stage IA	3	0	14.52	1.63264	16.1468	8.85307
TCGA-55-7726	FEMALE	72	Stage IA	3	0	21.42	6.52902	14.2247	8.9782
TCGA-55-7727	MALE	70	Stage IIIA	2	0	3.91	2.70146	14.7676	10.6334
TCGA-55-7728	FEMALE	64	Stage IB	4	0	23.13	1.84523	14.837	11.5947
TCGA-55-7815	MALE	76	Stage IB	1	0	25.39	4.81014	15.3706	9.99115
TCGA-55-7816	FEMALE	49	Stage IV	1	1	15.37	8.84071	14.5845	9.34798
TCGA-55-7903	MALE	64	Stage IA	2	0	18.63	0.997473	14.0426	9.88708
TCGA-55-7907	MALE	77	Stage IIA	3	1	11.27	3.57847	14.422	10.1567
TCGA-55-7910	FEMALE	50	Stage IIA	4	0	34.17	1.51192	15.5157	9.42206
TCGA-55-7911	FEMALE	70	Stage IA	3	0	17.64	0	14.2164	10.5851
TCGA-55-7913	FEMALE	61	Stage IA	2	1	18.43	3.36986	16.3914	12.1353
TCGA-55-7914	FEMALE	71	Stage IIA	2	1	6.14	0.999639	15.1038	9.05473
TCGA-55-7994	MALE	81	Stage IIB	2	0	19.81	2.81057	13.9422	12.153
TCGA-55-7995	FEMALE	73	Stage IA	4	0	29.2	2.24318	15.4367	13.6489
TCGA-55-8085	MALE	64	Stage IA	2	0	29.7	3.75767	17.0614	12.7569
TCGA-55-8087	FEMALE	59	Stage IB	1	0	15.18	0.763921	15.2292	11.0615
TCGA-55-8089	MALE	56	Stage IA	2	1	23.06	3.88765	16.2319	13.1892
TCGA-55-8090	MALE	80	Stage IA	2	1	19.65	2.03453	15.8765	11.6772
TCGA-55-8091	MALE	74	Stage IB	3	0	19.71	4.9753	16.0127	10.6622
TCGA-55-8092	MALE	75	Stage IIB	4	1	5.06	5.1675	17.1664	12.3688
TCGA-55-8094	MALE	51	Stage IV	4	0	17.77	0	12.5103	9.21958
TCGA-55-8096	FEMALE	67	Stage IB	2	1	23.62	3.19257	16.8138	11.8607
TCGA-55-8097	FEMALE	60	Stage IA	4	0	15.64	1.58573	14.5028	10.0975
TCGA-55-8203	FEMALE	69	Stage IA	2	0	17.97	2.22654	17.0981	12.4802
TCGA-55-8204	FEMALE	87	Stage IB	3	0	16.92	2.54308	16.754	11.1843
TCGA-55-8205	FEMALE	76	Stage IIA	4	0	19.68	1.37746	16.0863	13.5314
TCGA-55-8206	MALE	56	Stage IA	1	0	29.17	0.373286	16.4018	11.5846
TCGA-55-8207	MALE	73	Stage IB	3	0	32.1	1.67536	15.7067	10.6105
TCGA-55-8208	FEMALE	73	Stage IA	2	0	22.14	4.61482	17.0938	13.3641
TCGA-55-8299	FEMALE	61	Stage IA	4	1	15.41	4.49445	15.5052	13.1787
TCGA-55-8301	MALE	58	Stage IB	2	0	17.54	4.72611	16.9546	12.6011
TCGA-55-8302	MALE	54	Stage IB	2	0	15.7	2.28585	14.7512	11.0066
TCGA-55-8505	MALE	62	Stage IIIA	1	0	14.45	4.59973	15.1491	10.0283
TCGA-55-8506	FEMALE	62	Stage IIB	2	0	0.36	0.65471	15.4467	10.1883
TCGA-55-8507	MALE	53	Stage IA	2	0	13.73	2.25939	14.3868	10.4209
TCGA-55-8508	FEMALE	60	Stage IIA	2	0	20.27	2.84583	16.0397	10.6697
TCGA-55-8510	FEMALE	55	Stage IB	2	0	17.71	3.17266	14.88	11.9049
TCGA-55-8511	FEMALE	73	Stage IB	2	0	18.13	6.10581	16.5084	12.9618
TCGA-55-8512	MALE	41	Stage IV	2	1	19.94	2.42116	15.4488	10.7137
TCGA-55-8513	FEMALE	77	Stage IIB	1	0	25.99	1.31249	16.1075	12.0454
TCGA-55-8514	FEMALE	70	Stage IB	4	0	17.08	0.718263	13.8869	11.1842
TCGA-55-8614	MALE	76	Stage IB	3	0	17.61	3.69422	14.8768	9.72217
TCGA-55-8615	MALE	67	Stage IIIA	2	0	14.65	1.08243	16.0313	9.74716
TCGA-55-8616	FEMALE	58	Stage IB	4	0	1.58	0.608998	15.437	10.9227
TCGA-55-8619	FEMALE	72	Stage IIB	1	0	13.67	1.12585	15.8842	12.0558
TCGA-55-8620	MALE	60	Stage IV	4	1	12.32	1.50264	15.7734	11.2332
TCGA-55-8621	FEMALE	75	Stage IA	4	0	16.92	4.05909	15.7227	10.438
TCGA-55-A48X	FEMALE	63	Stage IIA	4	0	22.63	1.98976	15.296	12.1707
TCGA-55-A48Y	MALE	69	Stage IIA	2	0	20.7	4.06663	15.2283	10.6479
TCGA-55-A48Z	FEMALE	60	Stage IIIB	4	0	21.39	4.15533	15.1974	10.958
TCGA-55-A490	MALE	78	Stage IIA	3	1	3.25	5.18198	13.593	10.2294
TCGA-55-A491	FEMALE	81	Stage IA	3	0	20.57	4.3333	15.879	10.8937
TCGA-55-A492	FEMALE	70	Stage IA	3	0	19.58	0	15.0159	9.92686
TCGA-55-A493	FEMALE	54	Stage IB	2	0	0.92	3.61772	15.2172	12.7315
TCGA-55-A494	FEMALE	61	Stage IB	3	0	15.8	0	11.4536	8.19775
TCGA-55-A4DF	MALE	88	Stage IA	3	1	20.17	3.84873	15.2912	12.492
TCGA-55-A4DG	MALE	71	Stage IA	4	0	19.97	0.640713	15.1047	11.5699
TCGA-55-A57B	FEMALE	80	Stage IA	1	0	17.94	1.46624	14.9415	10.6676
TCGA-62-8394	FEMALE	65	Stage IIIB	1	1	4.57	1.16832	15.6216	11.5702
TCGA-62-8395	FEMALE	80	Stage IIB	1	0	39.95	0	16.1109	11.0029
TCGA-62-8397	FEMALE	70	Stage IIB	1	0	42.35	0	16.6216	9.91232
TCGA-62-8398	MALE	55	Stage IIIA	4	1	14.59	5.64025	15.2264	11.2221
TCGA-62-8399	MALE	62	Stage IIIA	4	0	88.57	1.1042	14.9623	11.707
TCGA-62-8402	FEMALE	73	Stage IIIA	1	1	49.21	5.28302	15.2759	12.2374
TCGA-62-A46O	FEMALE	65	Stage IB	2	1	47.77	1.08052	14.1431	8.67898
TCGA-62-A46P	MALE	65	Stage IB	4	1	19.51	0.80892	15.2821	9.94944
TCGA-62-A46R	FEMALE	54	Stage IB	4	1	56.67	2.17041	13.0733	10.8116
TCGA-62-A46S	MALE	73	Stage IB	4	1	54.3	2.55004	14.7804	10.7046
TCGA-62-A46U	FEMALE	71	Stage IIB	1	0	67.9	5.38165	14.9927	12.5891
TCGA-62-A46V	FEMALE	78	Stage IB	3	0	72.24	4.03427	15.2847	8.74268
TCGA-62-A46Y	FEMALE	70	Stage IIIA	1	1	13.6	0.586212	15.7576	10.4644
TCGA-62-A470	MALE	84	Stage IB	3	1	39.22	0	15.4689	10.7873
TCGA-62-A471	MALE	64	Stage IIB	4	0	40.93	1.60692	13.8896	10.8223
TCGA-62-A472	MALE	70	Stage IIB	2	0	29.89	2.28125	14.1825	10.7163
TCGA-64-1679	FEMALE	58	Stage IIIA	2	0	81.73	4.65164	13.9124	8.56621
TCGA-64-1681	FEMALE	61	Stage IA	3	1	38.34	1.48913	13.5479	9.51221
TCGA-64-5774	MALE	60	Stage IB	4	0	87.91	2.29219	15.4073	10.3081
TCGA-64-5778	MALE	60	Stage IB	4	0	42.87	1.35434	15.7077	12.8026
TCGA-64-5779	MALE	61	Stage IIIA	4	0	28.38	3.33158	16.7596	12.1599
TCGA-64-5781	FEMALE	55	Stage IB	4	0	51.22	6.08275	16.0465	12.3479
TCGA-64-5815	MALE	74	Stage IIB	3	0	28.45	6.31786	15.1228	10.0417
TCGA-67-4679	MALE	69	NA	4	0	14.72	1.44435	16.2021	7.75074
TCGA-67-6215	FEMALE	52	Stage IB	1	0	5.72	1.51707	16.2294	10.6113
TCGA-67-6216	FEMALE	57	Stage IA	1	0	4.63	0.668482	16.3989	11.3276
TCGA-67-6217	FEMALE	73	Stage IIA	3	0	13.86	1.09565	15.9172	11.8262
TCGA-69-7760	MALE	73	Stage IIB	1	0	6.64	1.52296	15.2076	8.31819
TCGA-69-7761	MALE	84	Stage IB	3	0	6.11	3.9099	15.5616	10.2737
TCGA-69-7763	MALE	69	Stage IA	4	0	22.67	0.670025	13.7744	9.4437
TCGA-69-7764	MALE	75	Stage IA	3	0	13.6	0	14.8893	9.97212
TCGA-69-7765	MALE	56	Stage IV	4	0	5.42	4.10683	15.1664	10.095
TCGA-69-7973	FEMALE	42	Stage IB	4	0	7.56	5.51455	15.354	10.2917
TCGA-69-7974	FEMALE	54	Stage IIIA	4	0	6.04	1.13119	14.2868	11.197
TCGA-69-7978	MALE	59	Stage IIB	2	0	4.4	4.00242	15.6508	11.8159
TCGA-69-7979	FEMALE	71	Stage IB	2	0	13.4	2.26858	15.3658	10.3003
TCGA-69-7980	FEMALE	70	Stage I	4	0	13.5	0.694657	14.4519	10.9622
TCGA-69-8253	FEMALE	59	Stage IIA	4	0	13.99	0.66257	15.9558	11.75HCC-44144
TCGA-69-8254	MALE	85	NA	3	0	13.44	1.99008	16.3321	10.8251
TCGA-69-8255	MALE	71	Stage IA	2	0	4.24	1.57696	15.4733	12.1531
TCGA-69-8453	MALE	77	Stage IIB	3	0	26.71	0.572696	14.1432	10.295
TCGA-69-A59K	FEMALE	60	Stage IIB	4	0	19.42	2.96384	15.792	10.3371
TCGA-71-6725	FEMALE	48	Stage IB	2	0	8.41	0	14.3145	8.96495
TCGA-71-8520	FEMALE	60	Stage IB	1	1	6.9	2.03559	15.6246	10.1221
TCGA-73-4658	FEMALE	80	Stage IB	3	1	52.56	1.44684	14.6507	11.6121
TCGA-73-7498	FEMALE	58	Stage IA	4	0	39.06	1.40245	15.8689	11.4856
TCGA-73-7499	FEMALE	81	Stage IB	1	1	50.3	4.07464	16.0092	12.2999
TCGA-73-A9RS	MALE	41	Stage IIB	2	1	11.17	0	16.5434	11.6746
TCGA-75-5125	MALE	NA	Stage IIB	3	1	66.59	3.79562	15.774	12.33
TCGA-75-5146	MALE	NA	Stage IB	3	0	77.79	0.772899	15.2218	10.1358
TCGA-75-5147	FEMALE	NA	Stage IB	1	0	43.79	3.89338	15.9491	11.8124
TCGA-75-6206	MALE	NA	Stage IB	3	0	85.09	1.20727	15.6426	9.91848
TCGA-75-6212	FEMALE	NA	Stage IIB	1	1	49.8	0	17.1681	10.5199
TCGA-75-6214	FEMALE	NA	Stage IIIA	2	1	36.63	2.99729	14.3745	11.6734
TCGA-75-7025	MALE	NA	Stage IB	3	0	108.57	0.815739	16.5645	11.9674
TCGA-75-7027	MALE	NA	Stage IB	2	0	100.49	4.54182	15.7615	11.7213
TCGA-78-7143	FEMALE	62	Stage IB	1	1	162.98	1.28659	14.6084	10.194
TCGA-78-7145	FEMALE	52	Stage IV	4	1	27.14	1.48445	14.0695	8.46513
TCGA-78-7146	FEMALE	71	Stage IIIA	4	1	5.68	4.58077	13.1969	8.4446
TCGA-78-7147	FEMALE	67	Stage IIB	2	1	19.25	0.833902	15.3188	8.52591
TCGA-78-7148	MALE	71	Stage IIB	2	1	20.57	3.94091	14.7152	8.86676
TCGA-78-7149	MALE	71	Stage IIIB	2	0	129.43	0	15.5063	9.56341
TCGA-78-7150	MALE	59	Stage IIB	4	1	21.88	4.75648	14.1211	9.11269
TCGA-78-7152	MALE	65	Stage IB	4	1	39.91	0.947479	15.2178	10.9748
TCGA-78-7153	FEMALE	65	Stage IB	4	0	119.42	1.15581	15.1789	9.4291
TCGA-78-7154	MALE	72	Stage IIIA	4	1	19.48	4.44866	13.1473	9.25791
TCGA-78-7155	MALE	68	Stage IB	4	1	38.47	2.16098	15.3326	9.60553
TCGA-78-7156	MALE	62	Stage IV	3	1	32.06	0	15.5611	8.32185
TCGA-78-7158	FEMALE	59	Stage IIIB	4	1	5.88	0.5007	16.408	8.7827
TCGA-78-7159	FEMALE	60	Stage IA	4	0	64.85	2.29625	15.2103	9.84693
TCGA-78-7160	MALE	61	Stage IV	4	1	22.9	3.47179	13.5113	10.8136
TCGA-78-7161	FEMALE	69	Stage IIB	4	1	9.56	0.459222	12.6188	7.56436
TCGA-78-7162	MALE	75	Stage IA	2	1	104.11	0	14.8216	8.4979
TCGA-78-7163	MALE	60	Stage IB	4	0	238.11	0	16.2795	9.9381
TCGA-78-7166	MALE	84	Stage IIB	3	1	8.48	0.545178	14.3505	9.96534
TCGA-78-7167	MALE	77	Stage IV	2	1	88.07	0.919531	13.7116	8.5509
TCGA-78-7220	FEMALE	53	Stage IIIA	2	1	26.51	2.20261	12.6722	8.55014
TCGA-78-7535	MALE	45	Stage IB	2	1	31.18	0	15.1396	9.8HCC-4474432
TCGA-78-7536	MALE	69	Stage IIIA	4	1	8.02	1.60748	14.8621	10.5834
TCGA-78-7537	MALE	72	Stage IB	3	1	53.29	1.65067	16.2419	9.52245
TCGA-78-7539	FEMALE	75	Stage IIA	3	0	25.99	0.372506	14.3538	10.8669
TCGA-78-7540	FEMALE	66	Stage IB	1	1	39.32	0.412944	13.7907	8.86508
TCGA-78-7542	MALE	56	Stage IB	2	1	10.55	3.84662	13.9799	11.0191
TCGA-78-7633	MALE	67	Stage IB	4	1	50.2	1.10541	15.1043	8.53209
TCGA-78-8640	MALE	59	Stage IIA	2	0	232	2.17028	15.5905	11.6695
TCGA-78-8648	FEMALE	58	Stage IIB	2	1	39.72	4.21792	16.2685	11.7216
TCGA-78-8655	FEMALE	77	Stage IA	4	0	77.53	1.18053	15.1893	10.998
TCGA-78-8660	MALE	69	Stage IIB	4	1	10.55	2.16989	14.9476	12.2728
TCGA-78-8662	FEMALE	53	Stage IB	2	1	110.41	0.732747	13.4185	10.9254
TCGA-80-5608	FEMALE	NA	Stage IA	2	0	93.04	0.773406	15.3801	12.0952
TCGA-80-5611	MALE	NA	Stage IB	4	0	85.25	3.41262	15.062	12.0931
TCGA-83-5908	FEMALE	59	Stage IA	4	0	27.07	3.58528	14.2278	12.8642
TCGA-86-6562	MALE	52	Stage IIA	1	1	12.35	4.14795	14.9501	9.68229
TCGA-86-6851	FEMALE	73	Stage IIA	2	0	5.88	3.37837	17.3041	13.5453
TCGA-86-7701	MALE	66	Stage IV	1	0	31.11	3.52825	15.065	10.8712
TCGA-86-7711	MALE	70	Stage IIA	2	1	34.36	7.45738	13.9075	10.4473
TCGA-86-7713	MALE	70	Stage IIA	1	0	38.01	0.575893	15.1294	9.50653
TCGA-86-7714	FEMALE	61	Stage IIIA	2	1	20.53	0	15.4095	9.33193
TCGA-86-7953	FEMALE	69	Stage IA	1	0	32.75	2.18438	15.3113	12.7405
TCGA-86-7954	FEMALE	68	Stage IB	3	0	19.88	1.39632	14.8746	11.9845
TCGA-86-7955	MALE	62	Stage IB	1	0	35.22	0.393197	13.344	10.4957
TCGA-86-8054	MALE	61	Stage IIB	2	0	37.71	4.23166	14.7448	9.76913
TCGA-86-8055	MALE	79	Stage IIA	2	1	4.07	6.07934	15.8013	10.5929
TCGA-86-8056	FEMALE	63	Stage IIIA	3	0	4.57	0.762391	15.8058	10.6678
TCGA-86-8073	MALE	58	Stage IB	2	0	24.31	1.62905	14.592	11.6457
TCGA-86-8074	FEMALE	62	Stage IIA	2	0	0.79	2.67652	16.3578	11.5921
TCGA-86-8075	FEMALE	66	Stage IB	1	1	22.8	5.64678	16.0626	11.2767
TCGA-86-8076	MALE	42	Stage IA	1	0	32.62	1.35569	16.7126	12.5439
TCGA-86-8278	FEMALE	63	Stage IIB	1	0	31.01	2.64517	16.902	10.6852
TCGA-86-8279	MALE	46	Stage IIA	1	0	31.18	4.0495	15.751	11.5777
TCGA-86-8280	FEMALE	54	Stage IIA	1	0	23.03	2.42766	16.8104	12.2695
TCGA-86-8281	MALE	75	Stage IA	3	0	0	0.771294	16.6651	11.8309
TCGA-86-8358	MALE	44	Stage IB	2	0	21.45	7.11129	14.9157	10.6287
TCGA-86-8359	MALE	52	Stage IIIA	2	1	14.59	2.56435	17.0559	11.691
TCGA-86-8585	MALE	57	Stage IB	1	0	11.6	4.03909	15.2162	12.461
TCGA-86-8668	FEMALE	61	Stage IA	1	0	13.9	0	17.3322	11.2839
TCGA-86-8669	MALE	64	Stage IA	2	0	30.81	1.81578	16.3218	10.9317
TCGA-86-8671	FEMALE	72	Stage IIB	1	0	27.56	2.81995	16.0596	12.8519
TCGA-86-8672	MALE	59	Stage IIB	1	1	0.62	3.42912	15.4618	11.6044
TCGA-86-8673	MALE	61	Stage IB	2	0	28.32	2.89755	16.1492	11.3526
TCGA-86-8674	MALE	50	Stage IIA	4	0	26.48	1.47316	16.3087	10.8941
TCGA-86-A456	FEMALE	78	Stage IA	4	0	29.43	0	13.564	10.5881
TCGA-86-A4D0	MALE	48	Stage IIA	2	1	3.81	1.51667	14.7053	10.7042
TCGA-86-A4JF	MALE	56	Stage IIB	4	1	24.21	0.528971	15.7933	11.2135
TCGA-86-A4P7	FEMALE	63	Stage IB	1	0	13.63	2.11127	15.3085	11.6685
TCGA-86-A4P8	FEMALE	59	Stage IIIA	1	0	26.45	1.2433	14.5564	12.0189
TCGA-91-6828	MALE	70	Stage IA	3	0	10.61	2.12664	15.1415	10.5776
TCGA-91-6829	MALE	78	Stage IB	4	1	41.33	4.80472	13.9569	8.54336
TCGA-91-6830	FEMALE	65	Stage IIA	4	0	1.97	3.11483	15.4915	11.8693
TCGA-91-6831	MALE	66	Stage IB	2	0	10.18	4.10491	15.5519	9.59702
TCGA-91-6835	FEMALE	81	Stage IA	3	0	2.6	3.67517	13.5672	10.8721
TCGA-91-6836	FEMALE	52	Stage IB	2	0	13.7	1.68059	14.3675	9.29529
TCGA-91-6840	FEMALE	59	Stage IA	3	0	12.22	0	14.8243	11.9942
TCGA-91-6847	FEMALE	62	Stage IB	3	0	27.66	0.753091	14.7686	10.6914
TCGA-91-6848	MALE	59	Stage IIIA	4	0	7.36	7.99016	16.6334	13.4245
TCGA-91-6849	FEMALE	75	Stage IIIA	3	0	1.15	1.68916	16.683	12.1387
TCGA-91-7771	MALE	62	Stage IIB	4	0	16.16	3.7625	14.9854	10.2337
TCGA-91-8496	FEMALE	63	Stage IB	1	0	16.59	0.827331	16.7644	9.52428
TCGA-91-8497	FEMALE	75	Stage IA	1	1	14.26	2.31368	15.9634	10.9556
TCGA-91-8499	FEMALE	76	Stage IA	2	0	1.18	8.79647	14.5088	10.679
TCGA-91-A4BC	MALE	59	Stage IIA	4	0	1.45	3.34731	15.7224	12.1807
TCGA-91-A4BD	MALE	78	Stage IIA	3	0	19.81	1.85997	15.9116	10.7771
TCGA-93-7347	FEMALE	76	Stage IA	3	0	22.44	1.35276	16.37	13.3915
TCGA-93-7348	FEMALE	75	Stage IA	4	0	17.44	3.16749	15.8978	9.64244
TCGA-93-A4JN	MALE	71	Stage IV	3	0	23.59	0.501414	15.1991	10.8018
TCGA-93-A4JO	MALE	70	Stage IA	4	1	1.08	2.37409	14.9994	11.9225
TCGA-93-A4JQ	MALE	49	Stage IA	3	0	17.28	4.42547	14.8989	12.3043
TCGA-95-7039	FEMALE	54	Stage IIB	2	0	41.79	1.28012	14.4081	11.936
TCGA-95-7043	FEMALE	63	Stage IA	4	1	16.52	1.36048	15.2054	10.5712
TCGA-95-7562	MALE	71	Stage IIA	3	1	2.86	3.80902	16.4513	10.9965
TCGA-95-7567	MALE	61	Stage IIB	4	0	18.66	4.18952	15.0434	9.94342
TCGA-95-7944	MALE	71	Stage IA	2	0	12.39	7.17283	15.193	13.4648
TCGA-95-7947	MALE	67	Stage IA	4	0	15.67	0.9387	15.427	12.7149
TCGA-95-7948	FEMALE	42	Stage IB	3	0	15.64	1.86971	14.7119	10.0661
TCGA-95-8039	MALE	72	Stage IA	1	0	27.27	1.34562	15.301	11.4632
TCGA-95-8494	MALE	67	Stage IIA	5	0	2.76	0.711319	13.4906	11.2134
TCGA-95-A4VK	FEMALE	74	Stage IIIA	3	0	21.39	2.29405	14.3543	11.2483
TCGA-95-A4VN	FEMALE	62	Stage IIA	4	0	18.17	1.27894	14.8356	11.8047
TCGA-95-A4VP	FEMALE	66	Stage IIIA	4	0	19.88	0	15.1808	10.9718
TCGA-97-7546	FEMALE	76	Stage IA	3	0	42.21	1.6338	15.4288	9.4179
TCGA-97-7547	FEMALE	67	Stage IB	3	0	64.55	0.528171	15.3814	9.18859
TCGA-97-7552	MALE	70	Stage IB	3	0	63.47	3.00563	14.8921	10.4991
TCGA-97-7553	FEMALE	58	Stage IA	2	0	61.43	3.80193	14.6095	9.84736
TCGA-97-7554	FEMALE	83	Stage IIIA	3	0	25.46	3.25992	14.9776	10.002
TCGA-97-7937	MALE	65	Stage IB	3	0	18.53	2.63761	13.2376	8.7834
TCGA-97-7938	FEMALE	76	Stage IA	3	1	0.59	1.77269	14.2536	7.66246
TCGA-97-7941	FEMALE	72	Stage IA	3	0	15.9	0.407842	15.5315	11.5054
TCGA-97-8171	MALE	81	Stage IV	2	0	18.66	1.08638	17.2487	10.1977
TCGA-97-8172	FEMALE	75	Stage IB	3	0	17.9	1.52547	15.2131	11.6471
TCGA-97-8174	MALE	67	Stage IIA	3	1	5.39	2.35233	16.1661	11.1519
TCGA-97-8175	FEMALE	55	Stage IB	3	0	18.1	1.03104	15.4071	12.8393
TCGA-97-8176	MALE	63	Stage IIIA	4	1	15.37	2.52529	15.3406	11.566
TCGA-97-8177	FEMALE	59	Stage IB	1	0	16.39	1.77298	15.9543	10.4069
TCGA-97-8179	MALE	72	Stage IA	3	0	14.29	0	14.2953	10.5968
TCGA-97-8547	FEMALE	78	Stage IIIA	1	0	21.58	2.27205	15.7162	10.4056
TCGA-97-8552	FEMALE	55	Stage I	1	0	20.57	1.51283	15.8325	10.8914
TCGA-97-A4LX	MALE	81	Stage IB	3	0	20.17	2.7482	16.1747	12.7226
TCGA-97-A4M0	FEMALE	60	Stage IB	4	0	21.42	0.542209	15.3762	11.0043
TCGA-97-A4M1	FEMALE	52	Stage IA	3	0	19.74	0.984772	15.8032	10.1044
TCGA-97-A4M2	MALE	66	Stage IA	2	0	20.5	2.1281	15.3753	11.3886
TCGA-97-A4M3	FEMALE	69	Stage IA	3	0	17.74	1.33199	15.1005	10.4132
TCGA-97-A4M5	MALE	83	Stage IA	3	0	20.83	1.41954	13.6232	9.90644
TCGA-97-A4M6	FEMALE	45	Stage IA	1	0	18.66	0	14.6617	11.3056
TCGA-97-A4M7	MALE	74	Stage IA	3	0	20.66	2.29968	16.4257	11.4204
TCGA-99-7458	FEMALE	74	Stage IIIA	4	0	24.54	3.21352	14.98	9.64571
TCGA-99-8025	FEMALE	72	Stage IIIA	4	0	34.82	2.00565	15.4296	11.2782
TCGA-99-8028	FEMALE	50	Stage IA	4	0	36.73	4.19035	16.9899	12.8389
TCGA-99-8032	MALE	61	Stage IA	2	0	1.45	4.30552	16.4629	10.9103
TCGA-99-8033	FEMALE	74	Stage IV	1	1	21.55	5.65721	15.4494	12.8262
TCGA-99-AA5R	FEMALE	70	Stage IA	2	0	21.62	2.08994	15.2066	11.7696
TCGA-J2-8192	FEMALE	65	Stage IIA	1	0	24.28	4.33537	14.795	11.2527
TCGA-J2-8194	FEMALE	69	Stage IIB	3	0	23.78	2.16636	13.9524	11.1478
TCGA-J2-A4AD	FEMALE	61	Stage IA	2	1	18.07	2.65033	13.7553	10.1743
TCGA-J2-A4AE	FEMALE	77	Stage IA	1	0	35.45	0.669934	16.3057	11.3271
TCGA-J2-A4AG	FEMALE	66	Stage IA	3	0	32.46	0	14.8023	12.0608
TCGA-L4-A4E5	FEMALE	48	Stage I	4	0	18.99	1.25302	15.7082	10.9444
TCGA-L4-A4E6	MALE	67	Stage IA	3	0	14.29	0	14.6072	11.9433
TCGA-L9-A443	FEMALE	63	Stage IA	4	1	6.34	2.30185	14.6608	9.96542
TCGA-L9-A444	FEMALE	60	Stage IA	2	0	10.09	4.08281	15.6073	12.4379
TCGA-L9-A50W	MALE	75	Stage IIA	3	1	14.52	0	16.1153	8.91353
TCGA-L9-A5IP	FEMALE	40	Stage IV	4	1	1.91	9.56961	14.9996	11.0217
TCGA-L9-A743	MALE	56	Stage IIA	2	0	21.81	2.8431	15.2288	11.6967
TCGA-L9-A7SV	MALE	69	Stage IIA	3	0	18.56	0	12.9403	10.0921
TCGA-L9-A8F4	FEMALE	64	Stage IB	2	0	15.64	3.22731	15.4976	11.9124
TCGA-MN-A4N1	MALE	60	Stage IIA	2	0	27.17	1.80447	14.7876	10.1869
TCGA-MN-A4N4	MALE	57	Stage IA	2	0	38.6	5.33622	14.5437	10.2801
TCGA-MN-A4N5	MALE	63	Stage IA	4	0	2.76	0	15.6102	11.4448
TCGA-MP-A4SV	MALE	67	Stage IB	2	1	86.07	2.14HCC-444287	15.1438	12.2397
TCGA-MP-A4SW	MALE	53	Stage IIB	3	1	58.41	0.947853	15.6024	11.4597
TCGA-MP-A4SY	MALE	61	Stage IIB	4	1	49.31	3.50973	14.5139	10.8903
TCGA-MP-A4T4	FEMALE	68	Stage IIB	2	1	85.97	3.86127	16.0695	11.5856
TCGA-MP-A4T6	FEMALE	76	Stage IIIA	3	1	58.8	2.10222	16.7138	10.9986
TCGA-MP-A4T7	FEMALE	75	Stage IV	4	1	5.49	1.86659	14.8936	11.5677
TCGA-MP-A4T8	MALE	68	Stage IIIA	3	1	5.29	1.81545	14.2731	10.0794
TCGA-MP-A4T9	FEMALE	54	Stage IIIA	4	1	41.56	0.483571	14.2633	11.1834
TCGA-MP-A4TA	FEMALE	75	Stage IA	4	1	31.21	3.05721	15.2615	12.4999
TCGA-MP-A4TC	MALE	77	Stage IIIA	3	1	2.43	6.01028	13.7659	11.20623HCC-44
TCGA-MP-A4TD	MALE	71	Stage IIIA	3	1	10.09	2.15381	15.6422	11.2092
TCGA-MP-A4TE	MALE	56	Stage IIA	4	1	29.43	0	14.1148	9.50317
TCGA-MP-A4TF	FEMALE	58	Stage IIA	4	1	11.04	4.52499	15.342	10.1573
TCGA-MP-A4TH	FEMALE	70	Stage IA	3	0	24.34	1.91361	15.2245	11.7472
TCGA-MP-A4TI	MALE	72	Stage IIA	3	1	14.09	2.73077	13.7126	11.8084
TCGA-MP-A4TJ	FEMALE	62	Stage IA	2	1	11.14	4.137	16.0037	12.5304
TCGA-MP-A4TK	FEMALE	56	Stage IIB	4	1	19.12	3.63131	15.2694	11.8719
TCGA-MP-A5C7	FEMALE	76	Stage IB	3	0	73.85	0.500802	16.0363	9.27875
TCGA-NJ-A4YF	FEMALE	50	Stage IA	3	0	70.99	0.684819	15.719	10.8917
TCGA-NJ-A4YG	MALE	65	Stage IB	4	0	74.28	2.49029	14.2099	10.5184
TCGA-NJ-A4YI	FEMALE	87	Stage IIIA	3	1	0.13	1.22817	14.8074	10.7233
TCGA-NJ-A4YP	MALE	52	Stage IB	5	0	1.64	3.41339	14.7124	11.0169
TCGA-NJ-A4YQ	FEMALE	69	Stage IA	4	0	47.04	4.39834	16.0035	12.502
TCGA-NJ-A55A	FEMALE	76	Stage IB	3	0	0.49	1.45859	14.8789	10.4512
TCGA-NJ-A55O	FEMALE	56	Stage IIA	4	0	0.43	1.45959	14.9078	11.1564
TCGA-NJ-A55R	MALE	67	Stage IA	3	0	19.81	3.43984	15.873	10.6917
TCGA-NJ-A7XG	MALE	49	Stage IIIA	3	0	20.27	2.22138	14.6666	8.14662
TCGA-O1-A52J	FEMALE	74	Stage IA	3	1	59.07	0	14.7121	11.4343
TCGA-S2-AA1A	FEMALE	68	Stage IA	3	0	16.85	4.62597	16.779	11.6031
